# Supplementary material for: Impact of Genetic Diagnosis on the Outcome of Hematopoietic Stem Cell Transplant in Primary Immunodeficiency Disorders
Source: J Clin Immunol. 2022 Dec 10;43(3):636–46. doi: 10.1007/s10875-022-01403-5 (PMC9958161; doi:10.1007/s10875-022-01403-5)
Supplement: Supplementary file 2 — Supplementary file2 (XLSX 178 KB) [file 10875_2022_1403_MOESM2_ESM.xlsx]

## Sheet: sheet1
n patient	Gender	Diagnosis group	Disease	GeneKnown	GeneKorU at 2nd T	Gene	Gene immune only	gene-code	gene found date	gene found after days	GENE discovered after hsct	DRelation	DonorCategory	Source	BloodType	DonorBloodType	campath y/n	ConditioningtYPE	GVHD_PPX	AGVHD	AGVHD DATE	AGVHD TIME AFTER DAYS	AGVHD GRADE	statuscompetingAGVHD	statuscompetingAGVHDsevere	timecompetingAGVHD	CGVHD	CGVHD DATE	CGVHD TIME AFTER DAYS	CGVHD SEVERITY	statuscompeting_CGVHD	statuscompeting_CGVHDsevere	timecompeting_CGVHD	GVHD_TYPE	PostT_STEROID	FAILURE/REJECTED_Y OR N	FAILURE/REJECTED_CODE	statuscompeting_FAILURE	Timecompeting_FAILURE	2 HSCTs Y/N	days after 2HSCT	statuscompeting_2ndHSCT	Timecompeting_2ndHSCT	BOOST Y/N	Boosts days after	CauseOfDeath	Toxicity?	Infectiondeath	Death days after
1	0	PIRD	FHL	1	1	UNC13D	0	1				1	1	3	0+	0+	1	1	1	0				3	3	100	0				3	3	1445		1	0	0	3	1445	0		3	1445	0			0
2	0	SCID	SCID T-/B-	1	1	RAG1	1	2				4	2	3	A+	A+	1	2	0	0				3	3	100	0				4	4	74		0	1	1	1	74	1	#REF!	1	#REF!	1	#REF!		0
3	1	SCID	SCID T-B+	0	0	0		0			0	4	2	3	A+	A+	0	0	0	0				4	4	50	0				4	4	50		0	1	1	1	50	1	#REF!	1	#REF!	1	#REF!		0
4	0	CID with syndromic features	Wiskott-Aldrich Syndrome	1	1	WASP	0	3				1	1	1	0+	0+	1	1	1	0				3	3	100	0				3	3	2104		0	0	0	3	2104	0		3	2104	0			0
5	0	CID with syndromic features	Wiskott-Aldrich Syndrome	1	1	WASP	0	3				1	1	1	0+	0+	1	1	1	0				3	3	100	0				4	4	175		1	1	2	1	175	1	#REF!	1	#REF!	0			0
6	0	SCID	SCID T-/B-	1	1	DCLRE1C	0	4				4	2	3	0+	0+	0	0	0	1	2013-08-16	#REF!	4	1	1	8	0				4	4	382	1	1	1	2	1	382	1	#REF!	1	#REF!	0		2	1	0	#REF!
7	0	SCID	SCID T-/B-	0	0	0		0			0	1	1	1	A-	A+	1	1	1	0				3	3	100	0				3	3	172		0	0	0	3	172	0		3	172	0			0
8	0	PIRD	IPEX - Immunodef Polyendocrinopathy X Linked	1	1	FOXP3	1	5				2	1	1	0+	AB+	1	1	2	0				3	3	100	0				3	3	500		1	0	0	3	500	0		3	500	0			0
9	1	SCID	SCID T-B+	1	1	IL7R	1	6				4	2	3	0+	0+	0	0	0	0				3	3	100	0				3	3	1847		0	0	0	3	1847	0		3	1847	0			0
10	0	CID with syndromic features	Wiskott-Aldrich Syndrome	1	1	WASP	0	3				1	1	1	0+	AB-	1	1	1	0				3	3	100	0				3	3	2088		0	0	0	3	2088	0		3	2088	0			0
11	0	CID with syndromic features	Wiskott-Aldrich Syndrome	1	1	WASP	0	3				1	1	1	0+	AB-	1	1	1	0				3	3	100	0				3	3	2117		0	0	0	3	2117	0		3	2117	0			0
12	1	SCID	SCID T-/B-	1	1	RAG2	1	7				1	1	1	A+	O+	1	1	1	0				3	3	100	0				3	3	1865		0	0	0	3	1865	0		3	1865	0			0
13	1	SCID	SCID T-/B-	1	1	RAG1	1	2				4	2	3	0+	0+	0	1	0	0				3	3	100	1	2017-01-15	#REF!	2	1	3	1194	14	1	0	0	3	1194	0		3	1194	0			0
14	1	PIRD	FHL	1	1	PFR1	1	8				1	1	1	0+	0-	1	3	3	0				3	3	100	0				3	3	956		1	0	0	3	956	0		3	956	0			0
15	1	PIRD	FHL	1	1	PFR1	1	8				1	1	1	0+	0+	1	1	1	0				3	3	100	0				3	3	1637		0	0	0	3	1637	0		3	1637	0			0
16	1	SCID	SCID T-/B-	1	1	DCLRE1C	0	4				4	2	3	0+	0+	0	0	0	1	2009-07-09	#REF!	2	1	3	63	0				3	3	3650	1	1	0	0	3	3650	0		3	3650	0			0
17	0	SCID	SCID T-B+	0	0	0		0			0	1	1	2	A+	0+	1	2	3	1	2009-05-28	#REF!	2	1	3	22	0				2	2	172	1	1	0	0	2	172	0		2	172	0		4	0	1	#REF!
18	1	CID	CID	0	0	0		0			0	4	2	3	0+	0+	0	2	0	0				2	2	82	0				2	2	82		1	1	1	1	70	0		2	82	0		4	0	1	#REF!
19	0	PIRD	IPEX - Immunodef Polyendocrinopathy X Linked	1	1	FOXP3	1	5				1	1	1	A+	0+	0	1	3	0				3	3	100	0				3	3	1807		0	0	0	3	1807	0		3	1807	0			0
20	0	PIRD	FHL	1	1	UNC13D	0	1				4	2	3	0+	0+	0	2	0	0				3	3	100	0				3	3	1910		0	0	0	3	1910	0		3	1910	0			0
21	0	CID with syndromic features	Wiskott-Aldrich Syndrome	1	1	WASP	0	3				1	1	2	A+	0+	0	2	0	1	2012-09-09	#REF!	2	1	3	32	0				3	3	2555	1	1	0	0	3	2555	0		3	2555	0			0
22	0	CID with syndromic features	Wiskott-Aldrich Syndrome	1	1	WASP	0	3				1	1	2	0+	B+	0	3	2	0				3	3	100	0				3	3	451		0	0	0	3	451	0		3	451	0			0
23	0	CID	Hyper IgM Syndrome (CID)	0	0	CD40L	1	9	2012-12-17	#REF!	1	1	1	1	0+	A+	1	1	1	0				3	3	100	0				3	3	2099		0	0	0	3	2099	0		3	2099	0			0
24	0	CID	Hyper IgM Syndrome (CID)	1	1	CD40L	1	9				1	1	1	A+	A-	1	1	1	0				3	3	100	0				3	3	1280		0	0	0	3	1280	0		3	1280	0			0
25	0	SCID	SCID T-/B-	1	1	DCLRE1C	0	4				4	2	3	0+	0+	1	2	0	0				3	3	100	0				3	3	1931		0	1	2	1	117	0		3	4380	1	#REF!		0
26	1	SCID	SCID T-/B-	1	1	ADA	0	10				1	1	1	A+	A+	0	2	2	0				3	3	100	1	2011-04-24	#REF!	2	1	3	30	3	0	0	0	3	2920	0		3	2920	0			0
27	0	PIRD	IPEX - Immunodef Polyendocrinopathy X Linked	1	1	FOXP3	1	5				1	1	2	B+	B-	1	2	2	0				3	3	100	0				3	3	2148		1	0	0	3	2148	0		3	2148	0			0
28	1	SCID	SCID T-/B-	1	1	DCLRE1C	0	4				4	2	3	A+	A+	0	2	0	1	2017-09-29	#REF!	2	1	3	100	0				3	3	1212	6	1	0	0	3	1212	0		3	1212	1	#REF!		0
29	0	SCID	SCID T-/B-	1	1	DCLRE1C	0	4				4	2	3	0+	0+	0	2	0	0				3	3	100	0				4	4	111		0	1	1	1	111	1	#REF!	1	#REF!	1	#REF!		0
30	1	PIRD	HLH	0	0	0		0			0	1	1	3	A-	0+	1	1	1	0				3	3	100	0				3	3	1934		1	0	0	3	1934	0		3	1934	0			0
31	0	CID	CID	1	1	ZAP70	1	11				1	1	3	A+	0+	1	1	2	0				3	3	100	0				3	3	2058		1	0	0	3	2058	0		3	2058	0			0
32	1	CID	CID	1	1	ZAP70	1	11				2	1	1	A+	A+	1	1	1	0				3	3	100	0				4	4	693		0	1	2	1	693	1	#REF!	1	#REF!	0			0
33	0	SCID	SCID T-/B-	0	1	RAG1	1	0	2010-09-20	#REF!	1	4	2	3	0+	0+	0	0	0	1	2017-01-30	#REF!	3	1	1	100	1	2017-07-10	#REF!	3	1	1	2650	3	1	1	2	1	2229	1	#REF!	1	#REF!	1	#REF!	2	1	0	#REF!
34	0	SCID	SCID T-/B-	1	1	DCLRE1C	0	4				4	2	3	0+	0+	1	2	0	1	2009-07-22	#REF!	4	1	1	70	1	2009-12-02	#REF!	3	1	1	203	3	1	0	0	3	3650	0		3	3650	1	#REF!		0
35	1	PIRD	Chediak-Higashi Syndrome	1	1	0	0	0				2	1	1	B+	B+	1	1	1	0				3	3	100	0				3	3	2010		0	0	0	3	2010	0		3	2010	0			0
36	0	SCID	SCID T-/B-	0	0	BCL11B	0	12	2014-07-05	#REF!	1	1	1	1	0+	0+	1	2	1	0				4	4	57	0				4	4	57		0	1	2	1	57	1	#REF!	1	#REF!	0			0
37	1	SCID	SCID T-B+	1	1	IL7R	1	6				1	1	1	A+	A+	1	2	3	1	2018-12-24	#REF!	1	3	3	150	0				4	4	525	1	0	1	2	1	525	1	#REF!	1	#REF!	1	#REF!		0
38	0	PIRD	IMMUNE DYSREGUL PIRD	1	1	IL10RA	1	13				1	1	1	A+	0+	1	1	3	0				3	3	100	0				3	3	1956		1	0	0	3	1956	0		3	1956	0			0
39	0	Bone marrow failure	Dyskeratosis Congenita AD	1	1	TINF2	0	14				1	1	1	A+	AB+	1	3	2	0				3	3	100	0				3	3	1958		0	0	0	3	1958	0		3	1958	0			0
40	0	SCID	SCID T-B+	1	1	IL2RG	1	15				4	2	3	A+	0+	0	3	0	1	2010-12-16	#REF!	4	1	1	14	0				4	4	133	3	1	1	2	1	133	1	#REF!	1	#REF!	0			0
41	0	Congenital defects of phagocyte	Congenital Neutropenia	1	1	ELANE	0	16				1	1	1	0+	0+	1	1	1	0				3	3	100	0				3	3	816		0	0	0	3	816	0		3	816	0			0
42	0	CID with syndromic features	Wiskott-Aldrich Syndrome	1	1	WASP	0	3				2	1	1	AB+	AB+	1	1	1	0				2	2	15	0				2	2	15		1	0	0	2	15	0		2	15	0		4	0	1	#REF!
43	0	CID with syndromic features	Wiskott-Aldrich Syndrome	1	1	WASP	0	3				1	1	1	0+	A-	1	1	1	0				3	3	100	0				3	3	1963		0	0	0	3	1963	0		3	1963	0			0
45	0	Congenital defects of phagocyte	CGD	1	1	CYBB	1	18				1	1	1	B+	0+	1	1	1	0				3	3	100	0				3	3	521		0	0	0	3	521	0		3	452	0			0
46	0	SCID	SCID T-/B-	1	1	DCLRE1C	0	4				4	2	3	A+	A+	0	3	0	0				3	3	100	0				3	3	1977		0	0	0	3	1977	0		3	1825	1	#REF!		0
47	1	SCID	SCID T-/B-	1	1	DCLRE1C	0	4				4	2	3	A+	A+	0	0	0	1	2013-08-26	#REF!	2	1	3	20	0				4	4	1961	1	1	1	2	1	1961	1	#REF!	1	#REF!	1	#REF!		0
48	0	CID with syndromic features	Wiskott-Aldrich Syndrome	1	1	WASP	0	3				1	1	1	0+	0+	0	1	1	1	2013-07-30	#REF!	2	1	3	21	0				4	4	311	1	1	1	2	1	311	1	#REF!	1	#REF!	0			0
49	0	SCID	SCID T-B+	0	0	0		0			0	4	2	3	B+	B+	0	0	0	0				4	4	42	0				4	4	42		0	1	1	1	42	1	#REF!	1	#REF!	0		1	0	1	#REF!
50	1	SCID	SCID T-B+	1	1	JAK3	0	19				4	2	3	A+	AB+	0	2	3	0				3	3	100	0				3	3	1448		1	0	0	3	1448	0		3	1095	1	#REF!		0
51	0	CID with syndromic features	Wiskott-Aldrich Syndrome	1	1	WASP	0	3				1	1	1	0+	A+	1	1	1	0				3	3	100	0				3	3	994		0	0	0	3	994	0		3	730	0			0
52	0	SCID	SCID T-/B-	1	1	DCLRE1C	0	4				4	2	3	A+	A+	0	2	0	0				4	4	78	0				4	4	78		0	1	2	1	78	1	#REF!	1	#REF!	0			0
53	0	CID	Hyper IgM Syndrome (CID)	1	1	CD40L	1	9				1	1	3	A+	B+	1	1	1	0				3	3	100	0				3	3	2034		1	0	0	3	2034	0		3	4015	0			0
54	1	PIRD	C1q deficiency	1	1	C1QB	0	20				1	1	1	A+	B+	1	2	1	0				3	3	100	0				3	3	1524		1	0	0	3	1524	0		3	1460	0			0
55	0	PREDOMINANTLY AB DEF	PREDOMINANTLY AB DEF	1	1	PIK3CD GOF	1	21				1	1	3	0+	B+	1	2	1	0				3	3	100	0				3	3	1585		0	0	0	3	1585	0		3	1460	1	#REF!		0
56	0	SCID	SCID T-/B-	1	1	RAG1 /RAG2	1	2				2	1	1	A+	A+	0	0	1	0				3	3	100	0				3	3	2021		0	0	0	3	2021	0		3	4380	1	#REF!		0
57	1	SCID	SCID T-/B-	1	1	ADA	0	10				4	2	3	A-	0-	1	2	0	0				3	3	100	0				3	3	1705		0	0	0	3	1705	0		3	1705	0			0
58	0	Congenital defects of phagocyte	CGD	1	1	CYBB	1	18				1	1	3	0-	0+	1	2	1	0				3	3	100	0				3	3	1877		1	0	0	3	1877	0		3	1877	0			0
59	0	CID with syndromic features	cartilage hair hypoplasia	1	1	RMRP	0	22				4	2	1	0+	0+	1	1	1	0				3	3	100	0				3	3	2161		0	0	0	3	2161	0		3	2161	0			0
60	0	SCID	SCID T-/B-	1	1	RAG2	1	7				2	1	1	A+	0+	0	0	1	0				3	3	100	0				3	3	2075		1	0	0	3	2075	0		3	2075	0			0
61	1	PIRD	T REGULATORY CELLS GENETIC DEFECT	1	1	STAT3	0	23				2	1	1	0+	0+	1	1	3	0				3	3	100	0				2	2	198		1	0	0	2	198	0		2	198	0		4	0	1	#REF!
62	0	CID	CID	0	0	MALT1	1	0	2012-12-04	#REF!	1	1	1	1	0+	A+	0	2	3	0				3	3	100	0				3	3	2149		1	1	2	1	62	0		3	3650	0			0
63	0	CID with syndromic features	CID SYNDROMIC FEATURES (AD-EDA o IKBA DEF?)	1	1	NFKBIA	0	24				2	2	3	0+	0+	0	2	3	0				3	3	100	0				3	3	1481		1	0	0	3	1481	0		3	1481	0			0
64	0	CID	Hyper IgM Syndrome (CID)	1	1	CD40L	1	9				1	1	3	A+	0+	0	2	0	1	2011-10-06	#REF!	4	1	1	34	0				2	2	134	6	1	0	0	2	134	0		2	134	0		4	0	1	#REF!
65	0	SCID	SCID T-B+	1	1	IL7R	1	6				4	2	3	A+	0+	0	2	0	0				3	3	100	0				3	3	1878		0	0	0	3	1878	0		3	1878	1	#REF!		0
66	0	CID	Hyper IgM Syndrome (CID)	1	1	CD40L	1	9				1	1	2	B+	0+	0	1	2	1	2007-09-01	#REF!	2	1	3	16	0				4	4	40	1	1	1	2	1	40	1	#REF!	1	#REF!	0			0
67	1	SCID	SCID T-B+	1	1	IL7R	1	6				1	1	1	0+	A+	1	2	1	0				3	3	100	0				3	3	1996		0	0	0	3	1996	0		3	1996	0			0
68	1	PIRD	IMMUNE DYSREGUL PIRD	1	1	IL10RA	1	13				2	1	1	B+	B+	0	3	1	0				3	3	100	0				3	3	2115		0	0	0	3	2115	0		3	2115	0			0
65	1	PIRD	HLH	0	0	0		0			0	2	1	1	0+	0+	1	1	1	0				3	3	100	0				4	4	361		1	1	2	1	361	1	#REF!	1	#REF!	0		5	0	0	#REF!
66	1	PIRD	FHL	1	1	PFR1	1	8				4	2	3	B+	B+	0	2	0	1	2010-04-14	#REF!	1	3	3	28	0				3	3	3285	1	1	0	0	3	3285	0		3	3285	0			0
67	0	PIRD	XLP2	1	1	XIAP	0	25				2	1	1	A+	0+	1	2	3	1	2018-07-13	#REF!	2	1	3	22	0				3	3	365	1	1	0	0	3	366	0		3	366	0			0
68	0	PIRD	XLP1	1	1	SH2D1A	1	17				2	1	1	0+	A+	1	1	1	0				3	3	100	0				3	3	486		0	0	0	3	486	0		3	486	0			0
69	0	SCID	SCID T-B+	1	1	IL2RG	1	15				1	1	1	0+	0+	0	2	2	1	2011-12-22	#REF!	1	3	3	140	0				3	3	2920	1	0	0	0	3	2920	0		3	2920	0			0
72	1	SCID	SCID T-B+	1	1	IL7R	1	6				4	2	3	B+	B+	0	0	0	0				3	3	100	0				3	3	1898		0	0	0	3	1898	0		3	1898	0			0
75	1	SCID	SCID T-/B-	1	1	RAG1	1	2				1	1	1	B+	0+	1	1	1	0				3	3	100	0				3	3	1864		0	0	0	3	1864	0		3	1864	0			0
77	0	SCID	SCID T-/B-	0	0	DCLRE1C + FOXN1 HETERO!	0	0			0	4	2	3	A+	0+	0	1	0	1	2017-02-01	#REF!	1	3	3	19	0				3	3	730	1	1	0	0	3	730	0		3	730	0			0
78	0	SCID	SCID T-B+	1	1	IL2RG	1	15				4	2	3	0-	0+	0	0	3	0				3	3	100	0				3	3	1305		0	0	0	3	1305	0		3	1305	0			0
80	1	CID with syndromic features	cartilage hair hypoplasia	1	1	RMRP	0	22				1	1	1	AB+	A+	1	1	1	0				3	3	100	0				3	3	1844		0	0	0	3	1844	0		3	1844	0			0
81	0	SCID	SCID T-B+	1	1	IL2RG	1	15				4	1	3	A+	A+	0	0	0	1	2013-07-31	#REF!	2	1	3	13	0				3	3		3	1	1	2	1	1155	1	#REF!	1	#REF!	0			0
82	1	PIRD	HLH	0	0	0		0			0	4	2	3	A+	0+	0	2	0	0				3	3	100	0				3	3	1987		1	0	0	3	1987	0		3	1987	0			0
83	0	PIRD	FHL	1	1	UNC13D	0	1				1	1	1	A+	A+	1	1	1	0				3	3	100	0				3	3	2162		0	0	0	3	2162	0		3	2162	0			0
85	0	CID with syndromic features	Wiskott-Aldrich Syndrome	1	1	WASP	0	3				1	1	3	AB+	A+	1	1	3	0				3	3	100	0				3	3	737		1	0	0	3	737	0		3	737	0			0
86	0	SCID	SCID T-/B-	1	1	RAG1	1	2				1	1	1	0+	0+	1	1	3	0				3	3	100	0				3	3	2116		1	0	0	3	2116	0		3	2116	0			0
88	0	SCID	SCID T-/B-	1	1	RAG2	1	7				2	1	1	A+	A+	0	2	1	0				3	3	100	0				3	3	1997		1	0	0	3	1997	0		3	1997	0			0
89	1	PIRD	FHL	1	1	RAB27A	0	26				1	1	3	0+	0+	1	1	1	0				3	3	100	0				3	3	1973		1	1	2	1	114	1	#REF!	1	#REF!	0			0
90	0	CID	CID	1	1	ZAP70	1	11				2	1	1	AB+	A+	0	0	1	0				3	3	100	0				3	3	1956		0	0	0	3	1956	0		3	1956	0			0
92	1	SCID	SCID T-B+	0	0	non-coding defect of IL7R	1	0	2016-11-10	#REF!	1	1	1	1	0+	A+	1	2	1	0				3	3	100	0				3	3	1580		0	0	0	3	1580	0		3	1580	1	#REF!		0
94	0	SCID	SCID T-B+	1	1	IL2RG	1	15				4	2	3	AB-	A-	0	2	3	0				3	3	100	0				3	3	1518		0	0	0	3	1518	0		3	1518	0			0
95	0	CID with syndromic features	Wiskott-Aldrich Syndrome	1	1	WASP	0	3				2	1	2	A+	A+	0	3	1	0				3	3	100	0				3	3	2503		0	0	0	3	2503	0		3	2503	0			0
96	0	SCID	SCID T-/B-	1	1	RAG1	1	2				1	1	1	0+	A+	1	1	3	0				3	3	100	0				3	3	1826		0	0	0	3	1826	0		3	1826	0			0
97	0	PIRD	XLP1	1	1	SH2D1A	1	17				1	1	1	0+	B+	1	1	1	0				3	3	100	0				3	3	1867		0	0	0	3	1867	0		3	1867	0			0
98	0	SCID	SCID T-B+	1	1	IL2RG	1	15				4	2	3	B+	0+	0	0	0	0				3	3	100	1	2011-04-13	#REF!	1	1	3	50	1	1	0	0	3	50	0		3	50	0			0
99	0	SCID	SCID T-B+	1	1	IL2RG	1	15				4	2	3	0+	0+	0	0	0	1	2012-01-09	#REF!	2	1	3	11	0				3	3	2920	1	1	0	0	3	2920	0		3	2920	1	#REF!		0
100	0	SCID	SCID T-B+	1	1	IL2RG	1	15				4	2	3	A+	A+	0	0	0	1	2013-11-25	#REF!	2	1	3	19	0				3	3	2190	8	0	0	0	3	2190	0		3	2190	0			0
101	0	PIRD	XLP2	1	1	XIAP	0	25				4	2	3	0+	0+	0	2	0	0				3	3	100	0				3	3	1537		0	0	0	3	1537	0		3	1537	0			0
102	1	SCID	SCID T-/B-	1	1	DCLRE1C	0	4				4	2	3	0+	0+	0	0	3	1	2014-07-24	#REF!	3	1	1	56	0				4	4	316	1	1	1	2	1	642	1	316	1	#REF!	1	#REF!		0
106	1	CID with syndromic features	Cartilage Hair Hypoplasia	1	1	RMRP	0	22				4	2	3	0+	0-	0	2	0	1	2009-08-09	#REF!	4	1	1	11	0				2	2	411	3	1	0	0	2	411	0		2	411	0		4	0	1	#REF!
87	1	PIRD	HLH	0	0	0		0			0	2	1	1	0+	A+	1	1	1	0				2	2	65	0				2	2	65		0	0	0	2	65	0		2	65	0		2	1	0	#REF!
84	0	SCID	SCID T-B+	1	1	IL2RG	1	15				4	2	3	A+	0+	1	2	0	0				3	3	100	0				4	4	139		0	1	1	1	139	1	#REF!	1	#REF!	0		4	0	1	#REF!
[truncated: 279 more columns]

## Sheet: LEGEND
DIAGNOSIS	LEGEND CODE	FREQUENCY (N)		gene code			Conditioning				Processing/risk factors			Alive 2019		BLOOD TESTS		GVHD			Autoimmunity			gender			DRelation				Source			DEATH CAUSE			ABO incompability			CMV genotyping: UL97,UL54		Pre_ppxViral and Post_ppxViral				CHIMERISM
Chronic Granulomatous Disease	1			UNC13D	1		MAC\	1			T-cell depletion	1		Yes = 1		Positive = 1					None	0		F	1		MATCHED UNRELATED	1			BM	1		INFECTION CMV	1		0	NONE		Positive = 1		None	0			FULL	1
Chediak-Higashi Syndrome	2			RAG1	2		nmac	2			RBC depleted	2		No = 0		Negative = 0		MTX + TACRO			AIHA	1		M	0		MATCHED RELATED	2			CORD BLOOD	2		OTHERS RESP FAILURE	2		1	MAJOR		Negative= 0		Acyclovir	1			MIXED HIGH (50-95%)	2
Cartilage Hair Hypoplasia	3			WASP	3		none	0			Plasma reduced	3						MTX+ CSA			vitiligo, AIHA	2					SELF	3			PBSC	3		OTHER CARDIAC	3		2	BIDIRECT				Valganciclovir	2			MIXED LOW (5-50%)	3
CID	4			DCLRE1C	4		RIC	3			NONE	0						MMF + TACRO			autoimmune hemolysis +microangiopathy	5					MISMATCHED RELATED DONOR	4						SEPSIS/disseminated infection cmv	4		3	MINOR				Valacyclovir	3			NULL(<5%)	4
Congenital Neutropenia	5			FOXP3	5						RBC +PLASMA DEPL	4						MMF + CSA			autoimmune hemolysis +microangiopathy, vitiligo	6												progressive underlying disease	5							Foscarnet	4
Dyskeratosis Congenita	6			IL7R	6													T CELL DEPL			autoimmune myositis	7																				Ganciclovir	5
F-HLH (Familial Hemophagocytic Lymphohistiocytosis)	7			RAG2	7													TACRO / SIRO /CSA = CALCINEURIN INHIBITOR			Thyroid disfunction	8																				coartem	6
HLH (Hemophagocytic Lymphohistiocytosis)	8			PFR1	8																																					cidofovir	7
Hyper IgM Syndrome	9			CD40L	9													GVHD PPX			vitiligo	10																				leflunamide	8
complement def C1q	10			ADA	10													MTX + CI	1		autoimmune hepatitis+ AHIA+thyroiditis	11																				GANICLOVIR+FOSCARNET	9
IPEX - Immunodef Polyendocrinopathy X Linked	11			ZAP70	11													MMF + CI	2		bullous pemphigoid+ IBD	12																				FOSCARNET + COARTEM	10
Lymphoproliferative Disease - X-Linked	12			BCL11B	12													CI +STEROID	4		IBD	13																				COARTEM +LEFLU	11
SCID T-/B+	16			IL10RA	13													MIXED MTX AND MMF	5		ITP + AHIA+ IBD + THYROID	15																				BRINCIDOFOVIR	12
SCID T-/B-	15			TINF2	14													OTHERS CI	3		ITP + AHIA+ IBD + THYROID + vitiligo	16																				foscarnet+leflu	13
SCID - Adenosine deaminase deficiency	14			IL2RG	15													SIRO			itp	17																				foscarnet+cidofovir	14
SCID - Omenn's Syndrome	15			ELANE	16													TACRO			VASCULITIC RASH LES	18																				FOSCARNET+LEFLUNAMIDE/ THEN CIDOFOVIR	15
SCID ATHABASCAN	16			SH2D1A	17													TACRO + SIRO			AHIA+ITP+THYROID	19																				CIDOFOVIR THEN LEFLU	16
SCID T+B+NK+	17			CYBB	18																PSORIASIFORM CYTOTOXIC DERMATITIS	20
SCID T-B+NK-	18			JAK3	19													GVHD TYPE			DM	21
SCID T-B+NK+	19			C1QB	20													SKIN	1		DM+AHIA	22
SCID T-B-NK-	20			PIK3CD GOF	21													GUT	2
SCID T-B-NK+	21			RMRP	22													LIVER	5
SCID X-LINKED	22			STAT3	23													GENERALIZED	3
Severe Combined Immunodeficiency(SCID)	23			IKBA	24													EYES + MOUTH	4
Wiskott-Aldrich Syndrome	24			XIAP	25													SKIN+ GI	6
STAT3 GOF	25			DCLRE1C + FOXN1 HETERO!! NOT SIGNIFICANT	0													GI+LIVER	7
TRANSPLANT TOTAL				RAB27A	26													SKIN+LIVER	8
Total patients																		EYES	9
IMMUNE DYSREGUL	26																	MOUTH	10
PREDOMINANTLY AB DEF	27																	LUNG	11
CID SYNDROMIC FEATURES (AD-EDA)	28																	JOINTS	12
																		GENITALIA	13
																		SKIN+JOINTS	14
																		CGVHD SEVERITY
																		1	MILD
																		2	MODERATE
																		3	SEVERE
[truncated: 8 more columns]
